# Supplementary material for: Capsid Integrity Detection of Enteric Viruses in Reclaimed Waters
Source: Viruses. 2024 May 21;16(6):816. doi: 10.3390/v16060816 (PMC11209584; doi:10.3390/v16060816)
Supplement: Supplementary file 1 [file viruses-16-00816-s001.zip]

Archive with 1 entries (1 files):
- viruses-3011985-supplementary.pdf
